# Supplementary material for: Role of Tyrosine Phosphorylation in PEP1 Receptor 1(PEPR1) in Arabidopsis thaliana
Source: Plants (Basel). 2025 May 19;14(10):1515. doi: 10.3390/plants14101515 (PMC12115080; doi:10.3390/plants14101515)
Supplement: Supplementary file 1 [file plants-14-01515-s001.zip]

Archive with 1 entries (1 files):
- plants-3628378-supplementary.pdf
